# Supplementary material for: Spatial distribution of functional components in the starchy endosperm of wheat grains
Source: J Cereal Sci. 2020 Jan;91:102869. doi: 10.1016/j.jcs.2019.102869 (PMC7015275; doi:10.1016/j.jcs.2019.102869)
Supplement: Multimedia component 1 [file mmc1.xml]

<?xml version="1.0" encoding="UTF-8" standalone="no"?><data:data><datasets><author>peter.shewry@rothamsted.ac.uk</author><type>0</type><dataset><value>1</value><reason>Data will be made available on request</reason><comments/></dataset></datasets></data:data>
